# Supplementary material for: The Effects of Mitochondrial Transplantation on Sepsis Depend on the Type of Cell from Which They Are Isolated
Source: Int J Mol Sci. 2023 Jun 14;24(12):10113. doi: 10.3390/ijms241210113 (PMC10299019; doi:10.3390/ijms241210113)
Supplement: Supplementary file 1 [file ijms-24-10113-s001.zip]

Archive with 1 entries (1 files):
- ijms-2407232-supplementary.pdf
